# Supplementary material for: Viral load care of HIV-1 infected children and adolescents: A longitudinal study in rural Zimbabwe
Source: PLoS One. 2021 Jan 14;16(1):e0245085. doi: 10.1371/journal.pone.0245085 (PMC7808638; doi:10.1371/journal.pone.0245085)
Supplement: S1 Data — (XLSX) [file pone.0245085.s001.xlsx]

## Sheet: data
gender	age_2016	age_2016	viral_load_2016	art_drug_2016	cotrimoxazole_2016	second_line_2016	baseline_cd4	cd4_2016	caregiver_2016	site_2016	art_line_2016	art_reg_2016	art_duration_2016	vls_2016	site_2018	age_2018	viral_load_chidamoyo_2018	viral_load_chinhoyi_2018	viral_load_newlands_2018	cd4_2018	chemistry_crea_2018	chemistry_urea_2018	weight_2018	art_drugs_2018	art_line_2018	viral_load_2018	switch	art_duration_2018	vls_2018	follow_up_status
0	9	0	0	1	1	0	0	1	1	1	0	1	5.60548	1	1	1	0	20		1	23	1.85	40	1	0	0	0	7.15343	1	1
0	18	2	0	1	0	0	0		2	1	0	1	1.63562	1	0	2		444	270		56.4	5.49	49.9	1	0	0	0	3.32877	1	1
0	13	1	0	2	1	0			2	0	0	0	5.62192	1	0	2	1				107	2.41	50	1	0	1	0	7.3452	0	1
1	7	0	0	2	1	0	0	1	2	1	0	0	1.70137	1	1	0	0			0	49.1	3.66	26	1	0	0	0	3.30685	1	1
0	11	1	0	0	1	0	0	1	2	0	0	0	7.32055	1	0	1	0				41	3.44	29.7	1	0	0	0	9.00822	1	1
1	14	1	0	0	1	0	0		1	0	0	0	6.91507	1	0	2	0				137.6	5.86	36	0	0	0	0	8.6411	1	1
1	7	0	1	2	1	0	0	0	1	1	0	0	4.66575	0	1	0		985		1	40	1.31	26	10	1	0	1	6.29041	1	1
1	15	2	1	1	1	0		0	1	1	0	1	7.00274	0	1	2	1	35581		0	47.5	1.03	55	5	1	1	1	8.51233	0	1
1	16	2	1	1	1	0	1	1	1	1	0	1	9.7726	0	0	0	0			1			43.8	5	1	0	1	11.3069	1	1
0	11	1	0	1	1	0	0	1	1	1	0	1	6.13151	1	1	1	0	0		1	98.8	4.19	40	1	0	0	0	7.70137	1	1
1	6	0	1	2	1	0	0	0	1	0	0	0	2.57534	0	0	0		30967	46680	1	39		19.1	10	1	1	1	4.25206	0	1
1	13	1	0	1	1	0	1	1	1	1	0	1	6.92603	1	0	2	0						33	1	0	0	0	8.58082	1	1
1	13	1	0	2	1	0	1		1	1	0	0	6.04658	1	0	2		64			69.5	6.29		1	0	0	0	7.7726	1	1
1	3	0	0	2	1	0		1	1	0	0	0	2.36986	1	1	0	0	20		1	6.8	2.32		8	0	0	0	3.91781	1	1
1	16	2	1	1	1	0	0	1		1	0	1	3.2137	0	1	2		60496		1	50	3.8	46	5	1	1	1	4.83836	0	1
0	14	1	0	1	1	0	1	1	1	1	0	1	1.17534	1	1	2	1	0		1	26.3	2.81	54	1	0	1	0	2.68493	0	1
1	10	1	1	2	1	0		0	2	1	0	0	8.92329	0	0	1	0	362		1	30.7	2.56	22	10	1	0	1	10.4384	1	1
0	8	0	1	2	1	0	0	1	2	1	0	0	2.1726	0	1	0	0	0		0	62.6	4.4	3	10	1	0	1	3.68767	1	1
0	6	0	0	2	1	0	1		0	0	0	0	6.2548	1	1	0		0			43	7.22	26	10	1	0	1	7.87945	1	1
1	11	1	0	2	1	0		1	1	1	0	0	6.71781	1	1	1	0			1	66.2	3.36	32	1	0	0	0	8.2274	1	1
1	12	1	0	1	1	0	1	1	1	1	0	1	9.7726	1	0	1		0			98.8	5.12	36.5	1	0	0	0	11.4986	1	1
0	10	1	0	2	1	0	1		0	1	0	0	4.1726	1	0	1	0				94		26.1	1	0	0	0	5.86027	1	1
1	8	0	0	1	1	0		1	1	0	0	1	6.07123	1	0	0	0	0		1			28	1	0	0	0	7.5863	1	1
0	16	2	0	5	0	1	0	0	1	1	1	2	7.16712	1	0	2	1		23740	0	69.6	3.63	34	5	1	1	0	8.70959	0	1
0	8	0	1	2	1	0		1	2	1	0	0	6.08767	0	1	1	0	20		1	29.7	3.06	26	1	0	0	0	7.59726	1	1
0	7	0	0	2	1	0	1		1	1	0	0	6.81918	1	0	1	0				44		25.7	1	0	0	0	8.50685	1	1
0	7	0	1	2	1	0			0	1	0	0	6.47671	0	1	0	0	173		0	11	2.91	26	1	0	0	0	7.9863	1	1
1	16	2	0	1	1	0	0	1	2	1	0	1	4.70959	1	0	2		115			117.7	6.18	32.4	1	0	0	0	6.24383	1	1
1	11	1	0	1	1	0	0		1	1	0	1	5.2	1	1	1	0	22		1		2.93	33	1	0	0	0	6.74794	1	1
1	17	2	0	1	1	0	0		2	1	0	1	5.95069	1	1	2	0			0	56	2.17	54	1	0	0	0	7.57534	1	1
0	5	0	0	2	1	0			1	1	0	0	4.43288	1	1	0	0			1	28.4	3.17	19	10	1	0	1	5.98082	1	1
0	6	0	0	3	1	0			1	1	0	1	4.96712	1	1	0	0	0		1	52.9	4.27	23	9	1	0	1	6.53699	1	1
0	15	2	1	1	1	0	0	0	2	0	0	1	4.03562	0	1	2	1	65085	61204	1	30.6	3.92	46	7	1	1	1	5.60548	0	1
0	15	2	1	1	1	0	0	0	2	1	0	1	7.83288	0	0	2	0				108.1	2.22	41.9	5	1	0	1	9.36712	1	1
1	17	2	0	1	1	0	0	1	1	1	0	1	4.64657	1	0	2	0						59	1	0	0	0	6.18082	1	1
0	5	0	0	2	1	0	0		1	1	0	0	4.47945	1	1	0	0			1	27	1.55	20	10	1	0	1	6.10411	1	1
1	7	0	0	2	1	0			1	1	0	0	5.38082	1	1	0	0			0	34	2.28	23	10	1	0	1	7.00548	1	1
1	13	1	0	1	1	0	1		1	1	0	1	6.10685	1	1	1	0	0		1	95.9	4.35	40	1	0	0	0	7.67671	1	1
1	8	0	0	2	1	0			1	1	0	0	6.88767	1	1	1			40	0	30	1.9	30	1	0	0	0	8.51233	1	1
0	5	0	0	3	1	0	0		0	1	0	1	4.14521	1	0	0	0	14736					21	10	1	0	1	5.91507	1	1
0	15	2	1	1	1	0	0		0	0	0	1	6.49041	0	0	2			5568		86.8	5.45	49.6	1	0	1	0	8.21644	0	1
0	9	0	0	1	1	0	1	1	1	0	0	1	4.13425	1	0	1		0			82.2	7.39	30	1	0	0	0	5.82192	1	1
0	13	1	0	1	1	0	1		1	1	0	1	5.6137	1	1	2	0			1	33	1.78	47	1	0	0	0	7.23836	1	1
0	10	1	1	2	1	0	0		1	0	0	0	7.70411	0	0	1	1	42131		1	21	1.68	26	10	1	1	1	9.21918	0	1
0	14	1	0	1	1	0	1	1	2	1	0	1	7.00548	1	0	2	0			1	82	2.49	51.6	1	0	0	0	8.58356	1	1
0	19	2	1	1	1	0	1		2	1	0	1	8.19452	0	1	2	0			1	45.3	2.2	55	5	1	0	1	9.8	1	1
1	11	1	0	1	1	0	0		1	1	0	1	4.14794	1	1	1		0		1			35	1	0	0	0	5.82466	1	1
0	11	1	0	1	1	0			2	1	0	1	0.021918	1	1	1	0			1	41	3.01	35	1	0	0	0	1.64657	1	1
1	5	0	1	2	1	0		1	1	1	0	0	4.46301	0	0	0	1		772	1		2.8	20	10	1	1	1	5.97808	0	1
0	17	2	1	1	1	0	1	0	1	1	0	1	5.68767	0	1	2	0			1	41		55	5	1	0	1	7.36438	1	1
0	7	0	0	2	1	0			1	1	0	0	6.3589	1	1	0	0			0	41	4.19	30	10	1	0	1	7.96712	1	1
0	15	2	0	1	1	0	0		2	1	0	1	0.520548	1	1	2	0			1			47	1	0	0	0	2.19726	1	1
0	13	1	0	1	1	0		1	1	1	0	1	6.01644	1	1	2	0						45	1	0	0	0	7.6411	1	1
1	14	1	0	1	1	0	0			1	0	1	4.69863	1	1	2	0	0		1	111.7	3.54	44	1	0	0	0	6.26849	1	1
0	14	1	0	1	1	0	1	1	2	1	0	1	7.54247	1	1	2		20		0			49	1	0	0	0	9.14795	1	1
1	5	0	0	2	1	0	1		0	1	0	0	2.02466	1	1	0	0	0		1	22.4	4.55	20	8	0	0	0	3.59452	1	1
1	10	1	0	1	0	0			1	1	0	1	4.06575	1	1	1	0	0		1	90.5	3.78	45	1	0	0	0	5.63562	1	1
1	9	0	1	2	1	0	0		2	1	0	0	3.80274	0	0	1	1				31	2.39	22.9	10	1	1	1	5.49041	0	1
1	9	0	0	2	1	0	0		2	1	0	0	0.273973	1	0	1	0						26.3	1	0	0	0	1.96164	1	1
0	13	1	0	1	1	0	1	1	1	0	0	1	5.70685	1	0	2	0			0	31.2	2.32	48.2	1	0	0	0	7.2411	1	1
0	17	2	1	1	1	0	0	0	0	0	0	1	5.8411	0	0	2	1		328	1	11.8	3.08	49	7	1	1	1	7.38082	0	1
0	4	0	0	2	1	0			1	1	0	0	1.04384	1	0	0			40		33	8.82	18.2	9	1	0	1	2.73973	1	1
0	10	1	0	1	1	0		0	2	0	0	1	7.86575	1	0	1		34	80		65	9.52	35	1	0	0	0	9.55342	1	1
0	15	2	0	1	1	0		1	2	0	0	1	7.75069	1	0	0	0				112.6	3.01	43.9	1	0	0	0	9.47671	1	1
1	13	1	0	1	1	0	1	1	1	1	0	1	7.08767	1	0	1			40		110.7	6.51	41.8	1	0	0	0	8.8137	1	1
0	7	0	0	2	1	0		1	1	0	0	0	5.5863	1	0	0	0			1	131	3.2	22.9	10	1	0	1	7.16438	1	1
0	6	0	1	2	1	0			2	1	0	0	4.53973	0	1	0		98		1	27	3.13	12	10	1	0	1	6.16438	1	1
1	15	2	1	4	1	1	0		1	1	1	2	7.88767	0	0	1	0			0			30	10	1	0	0	9.4137	1	1
0	16	2	0	1	1	0		0	2	1	0	1		1	1	2	0	0		1	23	2.04	49	1	0	0	0		1	1
0	6	0	0	2	1	0	0	1	0	1	0	0	5.44658	1	1	0	0			0	31	3.09	18	10	1	0	1	7.07123	1	1
1	14	1	1	1	1	0	0			1	0	1	5.77534	0	1	2	0			1			50	1	0	0	0	7.45205	1	1
1	13	1	1	1	1	0	0	1	2	1	0	1	2.32877	0	0	2	0			1	31.5	1.03	31	1	0	0	0	3.84384	1	1
0	6	0	0	2	1	0			1	1	0	0	5.2274	1	1	0		0	40	1			30	1	0	0	0	6.83288	1	1
0	8	0	1	2	1	0	1	1		1	0	0	6.55068	0	1	1		20		1	77.8	2.17	30	7	1	0	1	8.15616	1	1
1	15	2	1	1	1	0		1	1	0	0	1	8.69863	0	1	2	0			1	49	2.19	47	5	1	0	1	10.3233	1	1
0	9	0	0	1	1	0			1	0	0	1	6.54521	1	0	1	1				30		24.6	1	0	1	0	8.23288	0	1
0	8	0	0	2	1	0	1		0	1	0	0	6.8411	1	1	0	1	7536		1	20.5	4.03	30	1	0	1	0	8.38904	0	1
0	10	1	1	1	1	0		1	2	1	0	1	8.43288	0	0	1	1				108.2	4.62		1	0	1	0	10.1589	0	1
1	7	0	0	2	1	0	1		1	1	0	0	4.78082	1	1	0		20		1	22	2.07	26	10	1	0	1	6.38904	1	1
1	6	0	1	2	1	0		0	2	1	0	0	0.468493	0	0	0		5592	306		64		23.7	10	1	1	1	2.15616	0	1
0	13	1	0	1	1	0	1	1	2	0	0	1	4.53973	1	0	2	1						48	1	0	1	0	6.26575	0	1
0	10	1	0	1	1	0	0	1	1	1	0	1	1.80822	1	0	1	0				85	6.96	30.7	1	0	0	0	3.49589	1	1
1	18	2	1	1	1	0	1	1	2	1	0	1	7.0274	0	0	2	0						47	7	1	0	1		1	1
0	11	1	0	1	1	0		0	0	0	0	1	6.48767	1	0	1		297	200		36	4.24	34	1	0	0	0	8.17534	1	1
1	8	0	1	0	1	0	1		1	0	0	0	4.53151	0	0	0	0	0		1	47.8	2.1	23	5	1	0	1	6.04658	1	1
0	20	2	0	1	0	0	0	0		1	0	1	5.31781	1	1	2	0				33		50	1	0	0	0	7.00274	1	1
1	18	2	1	1	1	0			2	0	0	1	6.89589	0	0	2	0						63.7	5	1	0	1	8.64657	1	1
0	14	1	1	1	1	0			2	0	0	1	6.31233	0	1	2	0	20		0	38.4	1.18	51	5	1	0	1	7.82192	1	1
0	16	2	0	1	1	0	1	1	1	0	0	1	9.8137	1	0	2		11909	40		92	4.34	39.2	1	0	1	0	11.5397	0	1
0	16	2	0	1	1	0	0	1	0	0	0	1	4.14794	1	0	2	0			1			46	1	0	0	0	5.68219	1	1
0	5	0	0	5	1	1			2	0	1	2	1.72877	1	1	0	0	0		1	41.7	3.14	20	5	1	0	0	3.29863	1	1
1	3	0	1	2	1	0	1		1	1	0	0	1.70959	0	1	0	0	0		1	358.4	11.83	16	10	1	0	1	3.27945	1	1
0	8	0	0	2	1	0	0		2	1	0	0	1.2137	1	1	0	0	0		1	23.5	2.9	27	1	0	0	0	2.72329	1	1
0	14	1	0	1	0	0	0	1	2	1	0	1	5.20274	1	0	2	0				92.2	5.62	41.6	1	0	0	0	6.92877	1	1
0	14	1	1	1	1	0	0	0	0	1	0	1	4.14521	0	1	2	1	8206		0	27.5	2.33	42	1	0	1	0	5.6548	0	1
0	9	0	1	2	1	0		1	1	1	0	0	6.47123	0	0	1	0				32		24.8	10	1	0	1	8.15069	1	1
1	3	0	0	2	1	0	1		1	1	0	0	2.09589	1	1	0	0			1	32	3.2	15	10	1	0	1	3.72055	1	1
0	5	0	0	2	1	0	1		1	1	0	0	2.58356	1	0	0	0				27	6.83	20	10	1	0	1	4.27123	1	1
1	7	0	0	2	1	0	0		1	1	0	0	0.273973	1	1	0	1			1	47		24	10	1	1	1	1.95069	0	1
0	5	0	0	2	1	0	1		0	1	0	0	0.120548	1	1	0	0	0		1	11.6	2.32	20	10	1	0	1	1.66849	1	1
1	13	1	1	1	1	0	1	1	2	1	0	1	5.16438	0	1	2	1	1554		0	56.6	5.59	36	7	1	1	1	6.67397	0	1
1	14	1	1	1	1	0	0	0	1	1	0	1	1.54795	0	0	2	0				43		44.4	5	1	0	1	3.23562	1	1
1	12	1	0	1	1	0	1	1	2	1	0	1	6.98356	1	0	1	0				105.1	6.86	34	1	0	0	0	8.70959	1	1
0	13	1	1	1	1	0			1	1	0	1	1.39452	0	0	2		252			148.9	5.09	40.8	7	1	0	1	3.12055	1	1
1	16	2	0	1	1	0	1		2	1	0	1	0.120548	1	1	2	0			1	36.1	5.31	55	1	0	0	0	1.66849	1	1
1	11	1	0	1	1	0	1	1	1	0	0	1	5.60822	1	0	1		6718	40		29		28.4	1	0	1	0	7.29589	0	1
1	16	2	0	1	1	0	0		2	1	0	1	4.46027	1	1	2	0			0	54	2.82	58	1	0	0	0	6.08493	1	1
1	6	0	0	2	1	0	0		1	0	0	0	4.33973	1	1	0		0	60	1	31	3.3	20	10	1	0	1	5.96438	1	1
1	9	0	1	1	1	0	0		2	1	0	1	2.11781	0	0	1	0						30.2	5	1	0	1	3.78082	1	1
1	4	0	1	2	1	0	1	1	1	0	0	0	3.5589	0	0	0		1487			6.5	5	17.8	10	1	1	1	5.18356	0	1
0	15	2	0	1	1	0		1	1	1	0	1	6.29315	1	1	2	0	20		1	14.9	2.19	55	1	0	0	0	7.80274	1	1
0	5	0	1	2	1	0	1		0	1	0	0	4.16438	0	1	0	0			1	17.9	1.86	20	10	1	0	1	5.8411	1	1
0	9	0	1	1	1	0	1		1	1	0	1	5.80274	0	1	1		0		1			26	5	1	0	1	7.47945	1	1
1	16	2	0	1	1	0	1	1	1	1	0	1	7.06301	1	0	2		44			89.5	4.81	38.7	1	0	0	0	8.78904	1	1
0	14	1	0	1	1	0	1	1	2	0	0	1	7.86575	1	0	2	0				107.1	3.82		1	0	0	0	9.59178	1	1
0	18	2	1	1	1	0	0	1		1	0	1	5.4	0	1	2	0				28.8	2.37	41.6	5	1	0	1	7.01918	1	1
0	5	0	0	2	1	0	1		1	1	0	0	3.61096	1	1	0	0			0	41.9	1.34	21	10	1	0	1	5.21918	1	1
0	5	0	1	2	1	0			1	1	0	0	4.76712	0	1	0	0			1	82.5	4.42	22	9	1	0	1	6.45205	1	1
0	12	1	0	1	1	0	1		1	1	0	1	4.09041	1	1	1	0	20		1	15.7	2.63	49	1	0	0	0	5.6	1	1
1	15	2	0	1	1	0	1		2	1	0	1	0.120548	1	1	1	0	0		1		2.41	34	1	0	0	0	1.66849	1	1
0	14	1	1	1	1	0	0		2	1	0	1	2.32877	0	1	2	0	37		1	27	3.09	48	7	1	0	1	3.87671	1	1
0	12	1	0	1	1	0	1		1	1	0	1	6.39452	1	1	1		0		1			30	1	0	0	0	8.07123	1	1
1	9	0	0	1	1	0	0	1	2	1	0	1	3.61096	1	0	1		40	40		27.3	5.21	30	1	0	0	0	5.29863	1	1
1	15	2	1	2	1	0	0	0	1	1	0	0	3.09315	0	1	0	1	1620		1	32.5	1.71	31	10	1	1	1	4.6411	0	1
1	20	2	1	1	1	0	0	0	2	1	0	1	6.41644	0	1	2	0			0	58.2	4.84	50	5	1	0	1	7.96438	1	1
0	13	1	0	1	1	0		1		0	0	1	11.6931	1	0	0	0			1	68.8	4.13	42.2	1	0	0	0	13.2247	1	1
1	11	1	0	1	1	0	1	1	1	1	0	1	7.08493	1	0	1		20			94.6	5.42	29	1	0	0	0	8.81096	1	1
0	15	2	1	1	1	0	0		1	1	0	1	1.78904	0	1	2		28663	134038	0			45	5	1	1	1	3.39452	0	1
1	13	1	0	1	1	0	0		2	1	0	1	1.11781	1	0	2	0						36	1	0	0	0	2.78082	1	1
1	9	0	0	3	1	0	0	1	2	1	0	1	5.5726	1	1	1	0			0	67.4	3.4	31	1	0	0	0	7.17808	1	1
0	17	2	0	1	0	0	0	1	2	1	0	1	3.89589	1	1	2	0	0		1	56.4	3.69	70	1	0	0	0	5.40548	1	1
1	14	1	0	1	1	0	0		2	0	0	1	4.85479	1	0	2	1		2908	1	46.4	2.68	36.5	1	0	1	0	6.39452	0	1
0	6	0	0	2	1	0	1		1	0	0	0	1.73973	1	0	0	0				30	3.31	23.9	10	1	0	1	3.4274	1	1
1	16	2	1	1	1	0		0	1	1	0	1	7.75343	0	0	2			40		119	4	50	7	1	0	1	9.47671	1	1
1	13	1	0	1	1	0	0	0	1	1	0	1	2.30685	1	1	1	0			1	67.6	5.17	48	1	0	0	0	3.87671	1	1
1	18	2	0	1	1	0	0		2	1	0	1	2.76438	1	1	2	0	0		1	74.6	2.63	42	1	0	0	0	4.33425	1	1
1	8	0	1	2	1	0	1	1	0	1	0	0	5.3726	0	0	1	0			1	48.8	3.43	29.1	7	1	0	1	7.29589	1	1
1	14	1	1	2	1	0	1	0	2	1	0	0	2.75342	0	0	2	1				120.3	3.31	30.9	7	1	1	1	4.47945	0	1
1	8	0	0	2	1	0	1		1	1	0	0	6.00822	1	1	0	0			1	34	3.08	28	10	1	0	1	7.63288	1	1
1	10	1	1	2	1	0			2	1	0	0	5.53699	0	1	1	0	0		0	33.1	3.1	33	7	1	0	1	7.04658	1	1
0	10	1	0	2	1	0	1	1	1	0	0	0	6.8	1	0	1	0				30	4.3	31	10	1	0	1	8.48767	1	1
0	5	0	1	2	1	0		1	2	1	0	0	0.520548	0	1	0	1			1		1.7	25	1	0	1	0	2.03014	0	1
1	12	1	0	1	1	0			0	0	0	1	5.69863	1	0	1	0				47	6.95	29	1	0	0	0	7.3863	1	1
0	11	1	1	2	1	0			2	0	0	0	3.4	0	0	1		0	40		37		26.4	7	1	0	1	5.08767	1	1
0	11	1	1	2	1	0			2	0	0	0	7.73973	0	0	1	0				56		24.8	10	1	0	1	9.4274	1	1
1	22	2	0	1	1	0	0			1	0	1	3.81918	1	0	2	1			0	64.1	2.99	57	1	0	1	0	5.78082	0	1
1	14	1	0	1	1	0		1	2	1	0	1	5.71233	1	1	2		0		0			54	1	0	0	0	7.32055	1	1
0	14	1	1	1	1	0			0	0	0	1	6.27945	0	0	2	0				105.2	3.8	43.5	7	1	0	1	8.00548	1	1
1	10	1	1	2	1	0			2	1	0	0	1.32877	0	1	1	1		132172	0	32.1	3.18	32	7	1	1	1	2.83836	0	1
0	16	2	0	1	1	0			1	1	0	1	7.39452	1	1	2	0			0	46.1	2.98	44	1	0	0	0	9.00274	1	1
1	15	2	1	1	1	0	0	0	1	0	0	1	5.14521	0	0	2	1		272	0			39.6	7	1	1	1	6.67945	0	1
1	9	0	0	2	1	0	0		2	1	0	0	4.93425	1	1	1	0	0		1	23.8	3.53	32	1	0	0	0	6.48219	1	1
0	9	0	0	1	1	0	0		1	0	0	1	6.75617	1	0	1		97	40		34	4.89		1	0	0	0	8.44384	1	1
1	14	1	0	1	1	0	0	0	1	0	0	1	5.08767	1	0	2	0			1	22.6	3.35	42.6	1	0	0	0	6.6274	1	1
0	11	1	1	1	1	0	1		1	1	0	1	2.17808	0	0	1	0				68.8	2	30.8	7	1	0	1	3.90411	1	1
1	7	0	1	2	1	0			1	1	0	0	5.28493	0	1	0		3359		1	32.7	1.75	20	10	1	1	1	6.89041	0	1
0	8	0	0	2	1	0	1		1	1	0	0	6.96438	1	0	0	0				98.4	5.27	27.9	1	0	0	0	8.69589	1	1
0	7	0	1	2	1	0	1	1	1	1	0	0	5.9863	0	0	2	0	0		1	29.1	2.13	19	10	1	0	1	7.50137	1	1
0	6	0	0	2	1	0	0		1	0	0	0	3.18904	1	0	0		103	224		88		22.2	10	1	0	1	4.87671	1	1
0	18	2	1	1	1	0	0	0	1	1	0	1	5.45205	0	0	2	0			1	30.9	2.59	50.4	3	1	0	1	6.99178	1	1
0	11	1	0	1	1	0	0	1	2	1	0	1	5.46027	1	1	1		0		1	36	1.52	58	1	0	0	0	7.08493	1	1
1	11	1	1	2	1	0		1	1	0	0	0	5.74794	0	0	1	0				33	8.46	26.9	7	1	0	1	7.28767	1	1
0	11	1	0	1	1	0	1		1	1	0	1	5.64931	1	1	1		0		1	88.3	3.44	55	1	0	0	0	7.33425	1	1
0	17	2	0	4	1	1	0	0	1	1	1	2	6.22466	1	1	2	1			0	39		52	5	1	1	0	7.90137	0	1
0	9	0	0	2	1	0	1		2	1	0	0	7.83562	1	0	1	0				41	3.1	24.2	10	1	0	1	9.52329	1	1
0	17	2	0	1	1	0	0		1	1	0	1	5.33699	1	1	2	0			0	42		51	1	0	0	0	6.96164	1	1
1	13	1	0	1	1	0	1	1	1	1	0	1	0.120548	1	1	2	0			1	22.7	3.63	45	1	0	0	0	1.66849	1	1
0	10	1	0	2	1	0		1	0	0	0	0	6.53151	1	0	1	0				45	8.57	30.4	1	0	0	0	8.21918	1	1
0	18	2	0	1	0	0		1		1	0	1	5.83562	1	1	2	0	0		1	44.5	4.13	63	1	0	0	0	7.3452	1	1
0	12	1	0	1	1	0	0	1		1	0	1	5.14521	1	1	2	0			0	24.8	3.39	54	1	0	0	0	6.75343	1	1
1	18	2	0	1	0	0	0		2	1	0	1	2.89863	1	0	2		53			200.4	8.2	75.5	1	0	0	0	4.63014	1	1
1	15	2	0	1	1	0	0		2	1	0	1	1.27945	1	0	2	1						47.8	1	0	1	0	2.8137	0	1
1	4	0	1	2	1	0	1	1	0	1	0	0	3.39726	0	0	0		8243						10	1	1	1	5.1863	0	1
0	17	2	0	1	0	0	0	1	0	0	0	1	4.13151	1	0	2	0	75					50	1	0	0	0	5.7863	1	1
0	11	1	0	1	1	0		1	2	1	0	1	7.07945	1	0	1	0			1	56.4	2.69	28.5	1	0	0	0	8.61918	1	1
1	8	0	0	2	1	0			0	1	0	0	4.76712	1	1	1		0		1	36	2.3	26	1	0	0	0	6.39178	1	1
0	12	1	0	1	1	0		1	2	0	0	1	6.70411	1	0	1		20			71.1	6.76	46.7	1	0	0	0	8.43014	1	1
0	11	1	0	1	1	0	0	0	2	1	0	1	4.91507	1	0	1	0				43.1	2.55	28	1	0	0	0	6.60274	1	1
1	17	2	1	1	1	0	0	0	2	1	0	1	5.54521	0	1	2		0		1	14.3	2.66	43	5	1	0	1	7.15068	1	1
1	5	0	1	2	1	0		0	1	0	0	0	5.38082	0	1	0	0	461		0	19.6	2.75	20	10	1	0	1	6.92877	1	1
0	12	1	0	0	1	0		1	1	0	0	0	6.87123	1	0	1	0				82.4	5.1	45.7	1	0	0	0	8.59726	1	1
0	13	1	0	1	1	0			1	1	0	1	7.23288	1	0	1	0		40				34	1	0	0	0	8.83288	1	1
0	17	2	0	1	1	0			1	1	0	1	8.71781	1	0	2	0				126.2	3.74	38.6	7	1	0	1	10.4438	1	1
0	13	1	0	1	1	0		1	0	1	0	1	7.69589	1	0	2		0			124.4	7.64	39.7	1	0	0	0	9.42192	1	1
0	10	1	1	1	1	0	0	1	0	1	0	1	6.83288	0	1	1	1			0	36	2.47	30	5	1	1	1	8.45753	0	1
1	9	0	0	3	1	0	1	0	0	1	0	1	6.40822	1	0	1	0				42	7.45	25	1	0	0	0	8.09589	1	1
0	13	1	0	1	1	0		1	2	0	0	1	6.77534	1	0	2	1				104.6	1.87	36	1	0	1	0	8.50137	0	1
1	13	1	1	1	1	0	0		2	1	0	1	5.63288	0	1	1		20	40	0	53.9	6.6	41	7	1	0	1	7.31781	1	1
0	12	1	0	0	1	0	0	1	1	0	0	0	6.67945	1	0	1	0			1	38	2.17	36	1	0	0	0	8.29589	1	1
0	8	0	0	2	1	0	1	1	1	1	0	0	6.43562	1	0	1	0	0		1	31.4	2.55	25	10	1	0	1	7.95069	1	1
1	17	2	1	1	1	0	1	1	1	1	0	1	4.89863	0	0	2	1				124.3	5.38	50	1	0	1	0	6.43288	0	1
0	13	1	1	1	1	0	0		2	1	0	1	2.80822	0	1	2	1			0	23	2.54	25	1	0	1	0	4.41644	0	1
0	15	2	0	1	1	0			1	0	0	1	6.01096	1	0	2	0				37.9	2.95	42.1	1	0	0	0	7.54521	1	1
1	13	1	0	1	1	0		1	2	1	0	1	6.53425	1	1	2	0	29		1	36.1	1.83	48	1	0	0	0	8.04384	1	1
0	15	2	1	1	1	0			1	1	0	1	7.50411	0	1	2	0	0		1	54.3	3.36	49	1	0	0	0	9.0137	1	1
0	13	1	0	1	1	0			1	0	0	1	2.29589	1	0	2		20			43.1	3.25	35.7	1	0	0	0	4.02192	1	1
0	8	0	1	2	1	0	1		2	0	0	0	6.16164	0	1	0	0	0		1	12.8	3.46	20	10	1	0	1	7.72329	1	1
0	4	0	0	2	1	0	1		2	1	0	0	4.07397	1	1	0	0		40	1	121.3	13.06	15.9	10	1	0	1	5.69589	1	1
0	15	2	0	1	1	0	0	1	2	1	0	1	6.29863	1	0	2	0			1	37.3	2.32	58.5	1	0	0	0	7.83836	1	1
1	5	0	0	2	1	0	1		2	1	0	0	3.70685	1	1	0	1	6208	4112	0	33.8	1.97	26	1	0	1	0	5.21644	0	1
0	4	0	1	2	1	0	1		1	0	0	0	2.40274	0	1	0	0	621		1	10.6	4.04	23	10	1	0	1	3.91233	1	1
1	15	2	0	1	1	0	1	1	1	0	0	1	6.48767	1	0	2	0				107.7	3.72	32.5	1	0	0	0	8.2137	1	1
1	17	2	0	1	0	0			1	1	0	1	7.78904	1	0	2	0						63	7	1	0	1	9.61644	1	1
0	9	0	1	4	1	1	1		1	0	1	2	3.0411	0	1	1		0	56672	1	72.9	5.37	41	4	1	0	0	4.72603	1	1
0	15	2	1	1	1	0	1			1	0	1	6.47123	0	1	2	0						37.6	1	0	0	0	8.07945	1	1
1	18	2	0	1	1	0	1	1		1	0	1	6.89041	1	1	2		0		1			54	1	0	0	0	8.56712	1	1
1	15	2	0	1	1	0	0		2	1	0	1	7.75343	1	1	2	0	0		1	67.5	4.81	58	1	0	0	0	9.26301	1	1
0	8	0	0	2	1	0	1	1		1	0	0	4.7452	1	1	1		0		0	26.1	9.73	29	1	0	0	0	6.35069	1	1
0	8	0	0	2	1	0	1	1	0	1	0	0	5.95616	1	0	0				1	21.2	1.61	24.9	10	1	0	1	7.79452	1	1
1	9	0	0	1	1	0	0		2	0	0	1	4.91507	1	1	2	0						40	1	0	0	0	6.53973	1	1
1	8	0	0	2	1	0	0	1	0	0	0	0	4.69863	1	0	1	1		728		79		23.3	6	1	1	1	6.3863	0	1
0	6	0	0	2	1	0	1		2	1	0	0	6.32055	1	1	0		0		0	44.2	1.59	24	10	1	0	1	7.92603	1	1
0	16	2	0	1	1	0			2	1	0	1	6.33699	1	1	0	0			1	32	2.89	65	1	0	0	0	8.02192	1	1
1	13	1	0	1	1	0		1	1	0	0	1	7.78904	1	0	1	0				122.1	2.28	32.3	1	0	0	0	9.51507	1	1
1	14	1	0	3	1	0	0	1	1	0	0	1	1.10137	1	0	2	0				91.6	3.48	34.8	1	0	0	0	2.8274	1	1
1	6	0	0	2	1	0	1	0	1	1	0	0	4.85479	1	0	0	0						22.6	10	1	0	1	6.54247	1	1
0	10	1	0	2	1	0		1	0	0	0	0	6.66027	1	0	1	1				114.5	1.48	31	1	0	1	0	8.3863	0	1
1	9	0	0	2	1	0	0		0	1	0	0	2.84931	1	1	1	0			1	37	2.61	28	10	1	0	1	4.47397	1	1
1	14	1	1	1	1	0	0			1	0	1	5.14521	0	1	2	1		82080		218.3	7.98	50	5	1	1	1	6.83014	0	1
0	9	0	0	2	1	0	1		1	1	0	0	0.120548	1	1	0	0			1	17.2	3.33	30	1	0	0	0	1.66849	1	1
1	5	0	1	2	1	0		1	1	1	0	0	4.91233	0	0	0	1		48772	1	11.1	2.51	19.9	10	1	1	1	6.44384	0	1
0	5	0	1	2	1	0			1	0	0	0	3.65753	0	0	0					39	6.33	19.2	10	1	0	1	5.35343	1	1
0	14	1	0	1	1	0	1		1	1	0	1	4.81644	1	0	2		0					45.6	1	0	0	0	6.54247	1	1
1	9	0	0	2	1	0		0	1	0	0	0	7.33699	1	0	1		21	40		30	10.21	20.9	10	1	0	1	9.02466	1	1
0	9	0	0	2	1	0	1		1	1	0	0	4.09589	1	1	1		20	40	1	37	4.71	25	1	0	0	0	5.72055	1	1
0	9	0	1	2	1	0	0			1	0	0	4.11781	0	1	1		0		0	34	2.09	33	10	1	0	1	5.72603	1	1
0	12	1	1	1	1	0	0	0	1	1	0	1	1.92603	0	1	1	1	6009		1	85.8	2.35	55	1	0	1	0	3.49589	0	1
0	6	0	0	2	1	0				1	0	0	0.232877	1	0	0		0	80		28	4.58	20	10	1	0	1	1.92055	1	1
1	12	1	0	1	1	0	0		1	1	0	1	1.02192	1	1	1	0	0		1	45.7	2.61	41	1	0	0	0	2.53151	1	1
1	5	0	0	2	1	0	1	1	1	1	0	0	4.68767	1	0	0	0	112		1	19	1.93	16	10	1	0	1	6.20274	1	1
1	5	0	0	2	1	0	1		1	0	0	0	2.35068	1	0	0	0				50	3.68	19	10	1	0	1	3.95616	1	1
1	8	0	0	2	1	0			1	0	0	0	6.01096	1	0	1		131	40		40		26	1	0	0	0	7.69863	1	1
1	18	2	0	1	1	0	0		2	1	0	1	4.99452	1	1	2			0		186.3	9.7	47.9	1	0	0	0	6.76712	1	1
1	11	1	0	1	1	0			2	0	0	1	6.53425	1	0	1		0			111.7	5.38	33.1	1	0	0	0	8.26027	1	1
0	12	1	0	1	1	0	0	1	2	1	0	1	5.65205	1	0	1			40		40	6.01	29	1	0	0	0	7.33973	1	1
0	8	0	1	2	1	0	0	1	1	1	0	0	4.2274	0	0	1		51	40		52	4.09	28.7	5	1	0	1	5.91507	1	1
0	6	0	1	2	1	0	0	1	1	1	0	0	3.82192	0	1	0	1	19944		1	27.7	3.22	27	7	1	1	1	5.33151	0	1
1	15	2	1	1	1	0	0	0	1	1	0	1	8.73151	0	0	2	0		7340		116.6	6.17	34	1	0	0	0	10.2657	1	1
0	16	2	0	1	1	0	0		2	1	0	1	0.219178	1	1	2	0			0	31	2.84	39	1	0	0	0	1.84384	1	1
0	15	2	0	1	1	0	0		1	1	0	1	1.53973	1	1	2		0		0	42	1.96	49	1	0	0	0	3.16438	1	1
0	14	1	0	1	1	0			1	0	0	1		1	0	2		25212	528		56		38	1	0	1	0	1.61918	0	1
1	12	1	0	1	1	0	1		2	1	0	1	0.545205	1	1	1	0			0	75.7	5.71	40	1	0	0	0	2.15069	1	1
1	9	0	0	1	1	0	1	1	1	1	0	1	6.5863	1	0	1	0	0		1	111	3.57	24.6	1	0	0	0	8.13425	1	1
0	12	1	0	1	1	0	0		1	0	0	1	1.53973	1	0	1	0			1	43.1	2.51	48.1	1	0	0	0	3.07945	1	1
1	6	0	0	2	1	0	1		2	1	0	0	1.43288	1	0	0	0						21.6	10	1	0	1	3.01096	1	1
0	8	0	0	2	1	0	1	1	1	1	0	0	5.18356	1	1	1	0			1	79.1	3.66	33	1	0	0	0	6.86849	1	1
0	12	1	0	1	1	0			1	0	0	1	5.60274	1	0	1	0				103.4	2.21	40.9	1	0	0	0	7.32877	1	1
0	8	0	1	3	1	0	1		1	0	0	1	6.71781	0	0	0	0	20		1		2.14	25	10	1	0	1	8.23288	1	1
0	15	2	0	1	1	0	1	1	2	0	0	1	6.56986	1	1	2	0	0		1	15.4	2.2	50	1	0	0	0	8.11781	1	1
0	7	0	0	2	1	0	1		0	1	0	0	1.54247	1	0	0	0						17	10	1	0	1	3.23014	1	1
1	6	0	0	2	1	0			1	1	0	0	4.81644	1	1	0	0	0		1	17.4	3.52	23	10	1	0	1	6.32603	1	1
0	11	1	0	3	1	0	1		0	1	0	1	6.55342	1	0	1	0	0	40	1	36	4.8	34.7	1	0	0	0	8.15069	1	1
1	15	2	1	1	1	0	1	0	2	1	0	1	15.9918	0	0	2	1				50.7	4.87	36.1	5	1	1	1	17.5315	0	1
0	16	2	0	1	1	0	1		1	1	0	1	2.00274	1	1	2	0	20		0	27.6	2.33	53	1	0	0	0	3.51233	1	1
0	7	0	0	2	1	0	1		2	1	0	0	0.810959	1	1	0	0			1	21.9	2.53	23	10	1	0	1	2.32055	1	1
1	12	1	0	1	1	0	1	1	2	1	0	1	6.53425	1	0	1	0				39		33.5	1	0	0	0	8.2411	1	1
1	20	2	0	5	1	1	0		2	1	1	2	6.53425	1	1	2	0			0	48.4	2.21	45	5	1	0	0	8.50411	1	1
1	17	2	0	1	1	0	0	0	1	0	0	1	1.75068	1	0	2		0						1	0	0	0	3.92329	1	1
0	14	1	0	1	1	0		1		1	0	1	7.78904	1	1	2	0	0		1	25.3	3.26	36	1	0	0	0	9.4137	1	1
1	4	0	1	2	1	0	1		1	1	0	0	2.21096	0	1	0		0	40	1	36	2.34	16	10	1	0	1	3.83562	1	1
1	21	2	0	1	1	0	1		2	1	0	1	5.89315	1	1	2					44.1	2.46		1	0	0	0	7.94247	1	1
1	18	2	0	1	1	0	1			1	0	1	6.33699	1	1	2			68	0	67.1	3.77	56	1	0	0	0	8.02192	1	1
1	14	1	1	5	1	1	0	0	2	1	1	2	5.49863	0	0	2	1		88	0	125.2	3.41	24	2	1	1	0	7.06027	0	1
1	11	1	0	1	1	0			0	0	0	1	5.86301	1	0	1		526	230		31	3.79	37	1	0	0	0	7.55068	1	1
0	7	0	0	2	1	0	1	1	1	1	0	0	5.12877	1																0
0	11	1	0	1	1	0	0	1	1	0	0	1	5.94795	1																0
1	9	0	1	2	1	0				1	0	0	1.70685	0																0
1	4	0	0	5	1	1			2	1	1	2	1.2	1																0
0	18	2	0	1	1	0	0	1	1	0	0	1	9.18904	1																0
1	18	2	0	1	0	0	1	0	1	1	0	1	7.79726	1																0
0	21	2	0	1	1	0		1	2	0	0	1	7.16164	1																0
1	18	2	1	1	1	0	0	0	2	1	0	1	6.86849	0																0
0	12	1	0	2	1	0	0			1	0	0	4.09041	1																0
1	18	2	0	4	1	1			2	0	1	2	6.62466	1																0
0	17	2	1	1	1	0	0	0	2	1	0	1	6.52603	0																0
0	14	1	0	1	1	0	1	1	1	1	0	1	0.369863	1																0
1	10	1	1	1	1	0	0	0	2	1	0	1	6.47123	0																0
0	19	2	1	1	1	0		0	2	1	0	1	6.4274	0																0
1	11	1	0	1	1	0	1	1	1	0	0	1	6.09315	1																0
0	21	2	0	1	0	0	1			1	0	1	5.88219	1																0
0	14	1	0	1	1	0		1	1	1	0	1	5.93973	1																0
0	6	0	1	2	1	0		1	1	0	0	0	5.4	0																0
1	14	1	1	1	1	0	0	0	2	1	0	1	5.18356	0																0
1	14	1	0	1	1	0	0	1	2	1	0	1	5.12877	1																0
1	17	2	1	1	1	0	1	1	2	1	0	1	5.08767	0																0
0	11	1	0	1	1	0	1			1	0	1	0.120548	1																0
1	18	2	0	1	1	0	0	1	1	1	0	1	4.68219	1																0
1	20	2	0	1	1	0	0	0	2	1	0	1	4.64657	1																0
1	18	2	0	1	0	0			1	0	0	1	4.28493	1																0
0	18	2	0	1	1	0	0		2	1	0	1	3.61096	1																0
0	12	1	0	1	1	0	0	0	2	1	0	1	2.46849	1																0
0	18	2	0	4	1	1	0	0	1	0	1	2	3.39726	1																0
0	7	0	0	2	1	0	0	1		1	0	0	2.75342	1																0
1	16	2	0	1	1	0	1		2	1	0	1	4.30685	1																0
1	6	0	0	2	1	0	1	1	0	0	0	0	2.49589	1																0
1	4	0	1	2	1	0	1		0	1	0	0	2.41918	0																0
0	20	2	0	1	0	0	1		2	1	0	1	2.33425	1																0
1	7	0	1	2	1	0	1	1		0	0	0	2.23288	0																0
0	7	0	1	2	1	0			1	1	0	0	2.2274	0																0
0	17	2	0	1	0	0	0			1	0	1	2.15616	1																0
1	3	0	0	2	1	0			0	1	0	0	1.13973	1																0
1	19	2	0	1	1	0	0		1	0	0	1	0.331507	1																0
1	7	0	0	2	1	0	0		1	1	0	0	0.542466	1																0
0	17	2	0	1	1	0	0		2	1	0	1	1.96164	1																0
1	17	2	0	1	0	0	0	0	1	1	0	1	0.736986	1																0
0	14	1	1	1	1	0	0	0	2	1	0	1	5.2411	0																0

## Sheet: variable lables
variable name		Variable lable
gender		Gender of participants
age_2016		age of the participants in 2016
viral_load_2016		Viral load in 2016
art_drug_2016		Drug dispensed in 2016
cotrimoxazole_2016		Whether participants received cotrimoxazole or not
second_line_2016		Participants on second line
baseline_cd4		CD4 cell count when a participant started ART
current_cd4_2016		CD4 cell count in 2016
caregiver_2016		Caregiver
site_2016		Site where the participants received care in 2016
site_2018		Site where the participants received care in 2018
age_2018		age of the participants in 2018
viral_load_chidamoyo_2018		Viral load results from Chidamoyo in 2018
viral_load_chinhoyi_2018		Viral load results from Chinhoyi, the referral hospital in 2018
viral_load_newlands_2018		Viral load results from Newlands clinic in 2018
cd4_2018		CD4 cell count in 2018
chemistry_crea_2018		level of creatinine at enrolment in 2018
chemistry_urea_2018		level of urea at enrolment in 2018
weight_2018		weight of participants at enrolment in 2018
art_drugs_2018		Drug dispensed at enrolment in 2018
follow_up_status		Whether a participant was eventually followed in 2018
art_line_2016		Whether a participant was on first line or second line in 2016
art_reg_2016		ART regimens in 2016
art_line_2018		Whether a participant was on first line or second line in 2018
viral_load_2018		Viral load in 2018
switch		whether a participant switched drugs or not
art_duration_2016		Duration on ART in 2016
art_duration_2018		Duration on ART in 2018
vls_2016		Viral load suppression in 2016
vls_2018		Viral load suppression in 2018

## Sheet: value labels
variable name	value label
gender2016
0	Female
1	Male
age2016
0	<10 years
1	10-14 years
2	≥15 years
viralload2016
0	Suppresed (<1000)
1	Unsuppressed (≥1000)
artdrug2016
0	TDF+3TC+NVP
1	TDF+3TC+EFV
2	AZT+3TC+NVP
3	AZT+3TC+EFV
4	ABC+ 3TC +ATV/r
5	AZT+3TC+LPV/r
cotrimoxazole2016
0	No
1	Yes
secondline2016
0	No
1	Yes
baselinecd4
0	<500
1	≥500
currentcd42016
0	<500
1	≥500
caregiver2016
0	Both parents
1	Single parent
2	No parent
site2016
0	Chidamoyo
1	Outreach site
site2018
0	Chidamoyo
1	Outreach site
age2018
0	<10 years
1	10-14 years
2	≥15 years
viralloadchidamoyo2018
0	Suppresed (<1000)
1	Unsuppressed (≥1000)
cd42018
0	<500
1	≥500
artdrugs2018
0	TDF+3TC+NVP
1	TDF+3TC+EFV
2	AZT+3TC+EFV
3	AZT+3TC+ LPV/r
4	TDF+3TC+ LPV/r
5	ABC+DD1250+LPV/r
6	ABC+DD1400+ATV/r
7	ABC+LAM+ATV/r
8	AZT+3TC+NVP
9	AZT+3TC+LPV/r
10	ABC+3TC+LPV/r
followupstatus
0	No
1	Yes
artline2016
0	First line
1	Second line
artreg2016
0	NVP
1	EFV
2	PI (ATV/r or LPV/r)
artline2018
0	First line
1	Second line
viralload2018
0	Suppresed (<1000)
1	Unsuppressed (≥1000)
switch
0	No
1	Yes
vls2016
0	Unsuppresed (≥1000)
1	Suppressed (<1000)
vls2018
0	Unsuppresed (≥1000)
1	Suppressed (<1000)
